# Supplementary material for: Advancing Compatibility and Interfacial Interaction Between PEEK and GNPs Through a Strategic Approach Using Pyrene-Functionalized PDMAEMA-b-PMMA Copolymer
Source: Polymers (Basel). 2025 Jun 8;17(12):1599. doi: 10.3390/polym17121599 (PMC12196970; doi:10.3390/polym17121599)
Supplement: Supplementary file 1 [file polymers-17-01599-s001.zip]

Archive with 1 entries (1 files):
- polymers-3665987-supplementary.pdf
